# Supplementary material for: Synopsis of Commelina L. (Commelinaceae) in the state of Rio de Janeiro, reveals a new white-flowered species endemic to Brazil
Source: PhytoKeys. 2017 Apr 5;(78):59–81. doi: 10.3897/phytokeys.78.11932 (PMC5543275; doi:10.3897/phytokeys.78.11932)
Supplement: XML Treatment for Commelina benghalensis [file phytokeys.78.11932-treatment1.xml]

<!DOCTYPE tp:taxon-treatment
  PUBLIC "-//TaxonX//DTD Taxonomic Treatment Publishing DTD v0 20100105//EN" "tax-treatment-NSO.dtd">
<tp:taxon-treatment xmlns:tp="http://www.plazi.org/taxpub"><tp:treatment-meta><kwd-group><label>Taxon classification</label><kwd><named-content xmlns:xlink="http://www.w3.org/1999/xlink" content-type="kingdom">Plantae</named-content></kwd><kwd><named-content xmlns:xlink="http://www.w3.org/1999/xlink" content-type="order">Commelinales</named-content></kwd><kwd><named-content xmlns:xlink="http://www.w3.org/1999/xlink" content-type="family">Commelinaceae</named-content></kwd></kwd-group><mixed-citation publication-type="journal"><person-group><name><surname>Pellegrini</surname><given-names>Marco Octávio de Oliveira</given-names></name><name><surname>Forzza</surname><given-names>Rafaela Campostrini</given-names></name></person-group><article-title>Synopsis of <italic><tp:taxon-name><tp:taxon-name-part taxon-name-part-type="genus" reg="Commelina">Commelina</tp:taxon-name-part></tp:taxon-name></italic> L. (<tp:taxon-name><tp:taxon-name-part taxon-name-part-type="family">Commelinaceae</tp:taxon-name-part></tp:taxon-name>) in the state of Rio de Janeiro, reveals a new white-flowered species endemic to Brazil</article-title><source>PhytoKeys</source><day>5</day><month>4</month><year>2017</year><volume>2017</volume><issue>78</issue><fpage>59</fpage><lpage>81</lpage><pub-id pub-id-type="doi">10.3897/phytokeys.78.11932</pub-id></mixed-citation></tp:treatment-meta><tp:nomenclature><label>1.</label><tp:taxon-name>
              <tp:taxon-name-part taxon-name-part-type="genus" reg="Commelina">Commelina</tp:taxon-name-part>
              <tp:taxon-name-part taxon-name-part-type="species" reg="benghalensis">benghalensis</tp:taxon-name-part>
            </tp:taxon-name><tp:taxon-authority>L., Sp. Pl. 1: 41. 1753</tp:taxon-authority><tp:taxon-status xmlns:xlink="http://www.w3.org/1999/xlink" xlink:type="simple">nom. cons.</tp:taxon-status><xref ref-type="fig" rid="F1">Fig. 1A</xref></tp:nomenclature><tp:treatment-sec sec-type="Neotype" id="SECID0EGOAC"><title>Neotype</title><p>(conserved and designated by <xref ref-type="bibr" rid="B7">Faden 1992</xref>). INDIA. Habitat in Benghala, s.dat., s.leg., Herb. Linn. 65.16 (LINN!).</p></tp:treatment-sec><tp:treatment-sec sec-type="Selected specimens seen" id="SECID0EQOAC"><title>Selected specimens seen.</title><p>BRAZIL. Rio de Janeiro: Angra dos Reis, Ilha Grande, matas da praia de Abraão, 18 Apr 1987, L.C. Giordano 277 (RB). Armação de Búzios, 19 Aug 1998, D. Fernandes 19 (R). Cabo Frio, 22 Oct 2013, H.F. Uller s.n. (RB 612224). Campos dos Goytacazes, Morro do Itaoca, Pedra Negra ponto 1, 13 Oct 2009, L.P. Mauad &amp; I.O.R. Areias 20 (RB). Casimiro de Abreu, Praião, Avenida Oceânica, 24 Jun 2012, A.J. Castelo 39 (RB). Iguaba Grande, Km 94, 1981, H. Barreto s.n. (RB 275353). Macaé, Córrego de Ouro, Fazenda Vitória, Morro do Oratório, 2 May 1971, J.P.P. Carauta 1364 (RB, U n.v.). Niterói, Itaipuaçu, próximo ao Canal da Costa, 18 Sep 2004, T.T. Carrijo 143 (RB). Resende, margem da rodovia Dutra, Km 302 sentido RJ, ao lado da Light, próximo ao Rio Paraíba do Sul, 9 Jun 2012, M.O.O. Pellegrini et al. 233 (RB). Rio de Janeiro, Morro do Rangel, Recreio dos Bandeirantes, 31 May 1973, D. Sucre 10005 (RB, US). São José de Ubá, 14 May 2014, T.M. Scarponi s.n. (RB 612228). Saquarema, Tingui em Sampaio Correia, 14 Apr 1995, J.A. Lira Neto 56 (RB). Silva Jardim, Próximo a sede da REBIO, 29 Oct 1997, J.A. Lira Neto 719 (RB).</p></tp:treatment-sec><tp:treatment-sec sec-type="distribution" id="SECID0EVOAC"><title>Distribution and habitat.</title><p>Tropical and subtropical regions of the world. In the state of Rio de Janeiro it is especially common in disturbed areas of drier regions inland or near the coast, being common in <italic>restingas</italic> (<italic>i.e.</italic> sandbank vegetation), and as a weed in agricultural fields (Fig. <xref ref-type="fig" rid="F2">2</xref>).</p></tp:treatment-sec><tp:treatment-sec sec-type="phenology" id="SECID0EDPAC"><title>Phenology.</title><p>Throughout the year, but especially in the rainy season.</p></tp:treatment-sec><tp:treatment-sec sec-type="conservation status" id="SECID0EIPAC"><title>Conservation status.</title><p>It is a weed of worldwide distribution being very common in sunny disturbed areas and in agricultural fields. Following the <abbrev xmlns:xlink="http://www.w3.org/1999/xlink" content-type="institution" xlink:title="International Union for Conservation of Nature" id="ABBRID0EOPAC" xlink:type="simple">IUCN</abbrev> recommendations (<xref ref-type="bibr" rid="B19">IUCN 2001</xref>), it should be considered as Least Concern (<abbrev xmlns:xlink="http://www.w3.org/1999/xlink" xlink:title="Least Concern" id="ABBRID0EXPAC" xlink:type="simple">LC</abbrev>) in the state of Rio de Janeiro and worldwide.</p></tp:treatment-sec><tp:treatment-sec sec-type="Morphological and ecological notes" id="SECID0E2PAC"><title>Morphological and ecological notes.</title><p>The underground cleistogamous flowers and fruits seem to be produced only in areas where the soil is soft. The flower morphology differs from the aerial chasmogamous in pigmentation (being paler), while the fruits are sub-globose (due to larger seeds).</p></tp:treatment-sec><tp:treatment-sec><!--Section generated to contain objects referenced in tp:taxon-treatment.--><fig id="F1" position="float" orientation="portrait"><label>Figure 1.</label><caption><p>
          <italic><tp:taxon-name><tp:taxon-name-part taxon-name-part-type="genus" reg="Commelina">Commelina</tp:taxon-name-part></tp:taxon-name></italic> in the state of Rio de Janeiro. <bold>A</bold> <italic><tp:taxon-name><tp:taxon-name-part taxon-name-part-type="genus" reg="Commelina">C.</tp:taxon-name-part> <tp:taxon-name-part taxon-name-part-type="species" reg="benghalensis">benghalensis</tp:taxon-name-part></tp:taxon-name></italic> L. <bold>B</bold> <italic><tp:taxon-name><tp:taxon-name-part taxon-name-part-type="genus" reg="Commelina">C.</tp:taxon-name-part> <tp:taxon-name-part taxon-name-part-type="species" reg="diffusa">diffusa</tp:taxon-name-part></tp:taxon-name></italic> Burm.f. <bold>C–D</bold> <italic><tp:taxon-name><tp:taxon-name-part taxon-name-part-type="genus" reg="Commelina">C.</tp:taxon-name-part> <tp:taxon-name-part taxon-name-part-type="species" reg="erecta">erecta</tp:taxon-name-part></tp:taxon-name></italic> L.: <bold>C</bold> detail of the inflorescence showing aborted upper cincinnus <bold>D</bold> flower <bold>E–F</bold> <italic><tp:taxon-name><tp:taxon-name-part taxon-name-part-type="genus" reg="Commelina">C.</tp:taxon-name-part> <tp:taxon-name-part taxon-name-part-type="species" reg="obliqua">obliqua</tp:taxon-name-part></tp:taxon-name></italic> Vahl: <bold>E</bold> detail of the inflorescence showing the two developed cincinni <bold>F</bold> flower <bold>G</bold> <tp:taxon-name><tp:taxon-name-part taxon-name-part-type="genus" reg="Commelina">C.</tp:taxon-name-part> <tp:taxon-name-part taxon-name-part-type="species" reg="rufipes">rufipes</tp:taxon-name-part> <tp:taxon-name-part taxon-name-part-type="infraspecific-rank">var.</tp:taxon-name-part> <tp:taxon-name-part taxon-name-part-type="variety" reg="glabrata">glabrata</tp:taxon-name-part></tp:taxon-name> (D.R.Hunt) Faden &amp; D.R.Hunt <bold>H–I</bold> <tp:taxon-name><tp:taxon-name-part taxon-name-part-type="genus" reg="Commelina">C.</tp:taxon-name-part> <tp:taxon-name-part taxon-name-part-type="species" reg="rufipes">rufipes</tp:taxon-name-part> <tp:taxon-name-part taxon-name-part-type="infraspecific-rank">var.</tp:taxon-name-part> <tp:taxon-name-part taxon-name-part-type="variety" reg="rufipes">rufipes</tp:taxon-name-part></tp:taxon-name> Seub.: <bold>H</bold> detail of the leaf-sheaths, showing the hirsute rusty hairs <bold>I</bold> mature fruits. G by Flora Virtual Estación Biológica El Verde group, remaining field photos by M.O.O. Pellegrini.</p></caption><graphic xmlns:xlink="http://www.w3.org/1999/xlink" xlink:href="phytokeys-78-059-g001.jpg" position="float" orientation="portrait" xlink:type="simple" id="oo_130203.jpg"/></fig><fig id="F2" position="float" orientation="portrait"><label>Figure 2.</label><caption><p>Distribution map of <italic><tp:taxon-name><tp:taxon-name-part taxon-name-part-type="genus" reg="Commelina">Commelina</tp:taxon-name-part></tp:taxon-name></italic> in the state of Rio de Janeiro. <bold>Crosses</bold> <italic><tp:taxon-name><tp:taxon-name-part taxon-name-part-type="genus" reg="Commelina">C.</tp:taxon-name-part> <tp:taxon-name-part taxon-name-part-type="species" reg="benghalensis">benghalensis</tp:taxon-name-part></tp:taxon-name></italic> <bold>green dots</bold> <tp:taxon-name><tp:taxon-name-part taxon-name-part-type="genus" reg="Commelina">C.</tp:taxon-name-part> <tp:taxon-name-part taxon-name-part-type="species" reg="diffusa">diffusa</tp:taxon-name-part> <tp:taxon-name-part taxon-name-part-type="infraspecific-rank">var.</tp:taxon-name-part> <tp:taxon-name-part taxon-name-part-type="variety" reg="diffusa">diffusa</tp:taxon-name-part></tp:taxon-name>; <bold>blue dots</bold> <italic><tp:taxon-name><tp:taxon-name-part taxon-name-part-type="genus" reg="Commelina">C.</tp:taxon-name-part> <tp:taxon-name-part taxon-name-part-type="species" reg="erecta">erecta</tp:taxon-name-part></tp:taxon-name></italic>; <bold>stars</bold> <italic><tp:taxon-name><tp:taxon-name-part taxon-name-part-type="genus" reg="Commelina">C.</tp:taxon-name-part> <tp:taxon-name-part taxon-name-part-type="species" reg="obliqua">obliqua</tp:taxon-name-part></tp:taxon-name></italic>; <bold>empty square</bold> <tp:taxon-name><tp:taxon-name-part taxon-name-part-type="genus" reg="Commelina">C.</tp:taxon-name-part> <tp:taxon-name-part taxon-name-part-type="species" reg="rufipes">rufipes</tp:taxon-name-part> <tp:taxon-name-part taxon-name-part-type="infraspecific-rank">var.</tp:taxon-name-part> <tp:taxon-name-part taxon-name-part-type="variety" reg="glabrata">glabrata</tp:taxon-name-part></tp:taxon-name>; <bold>full squares</bold> <tp:taxon-name><tp:taxon-name-part taxon-name-part-type="genus" reg="Commelina">C.</tp:taxon-name-part> <tp:taxon-name-part taxon-name-part-type="species" reg="rufipes">rufipes</tp:taxon-name-part> <tp:taxon-name-part taxon-name-part-type="infraspecific-rank">var.</tp:taxon-name-part> <tp:taxon-name-part taxon-name-part-type="variety" reg="rufipes">rufipes</tp:taxon-name-part></tp:taxon-name>.</p></caption><graphic xmlns:xlink="http://www.w3.org/1999/xlink" xlink:href="phytokeys-78-059-g002.jpg" position="float" orientation="portrait" xlink:type="simple" id="oo_130204.jpg"/></fig></tp:treatment-sec><ref-list><ref id="B7"><mixed-citation xmlns:xlink="http://www.w3.org/1999/xlink" xlink:type="simple">
          <person-group><name name-style="western"><surname>Faden</surname><given-names>RB</given-names></name></person-group> (<year>1992</year>) <article-title>(1052) Proposal to conserve <italic><tp:taxon-name><tp:taxon-name-part taxon-name-part-type="genus">Commelina</tp:taxon-name-part> <tp:taxon-name-part taxon-name-part-type="species">benghalensis</tp:taxon-name-part></tp:taxon-name></italic> (<tp:taxon-name><tp:taxon-name-part taxon-name-part-type="family">Commelinaceae</tp:taxon-name-part></tp:taxon-name>) with a conserved type under Art. 69.3.</article-title> <source>Taxon</source> <volume>41</volume>(<issue>2</issue>): <fpage>341</fpage>–<lpage>342</lpage>. <ext-link xlink:type="simple" ext-link-type="doi" xlink:href="10.2307/1222348">https://doi.org/10.2307/1222348</ext-link></mixed-citation></ref><ref id="B19"><mixed-citation xmlns:xlink="http://www.w3.org/1999/xlink" xlink:type="simple">
          <institution xlink:type="simple">IUCN</institution> (<year>2001</year>) The IUCN red list of threatened species, version 2010.4. IUCN Red List Unit, Cambridge. <ext-link xlink:type="simple" ext-link-type="uri" xlink:href="http://www.iucnredlist.org">http://www.iucnredlist.org</ext-link> [accessed: 2.6.2016]</mixed-citation></ref></ref-list></tp:taxon-treatment>
