# Supplementary material for: Synopsis of Commelina L. (Commelinaceae) in the state of Rio de Janeiro, reveals a new white-flowered species endemic to Brazil
Source: PhytoKeys. 2017 Apr 5;(78):59–81. doi: 10.3897/phytokeys.78.11932 (PMC5543275; doi:10.3897/phytokeys.78.11932)
Supplement: XML Treatment for Commelina diffusa [file phytokeys.78.11932-treatment2.xml]

<!DOCTYPE tp:taxon-treatment
  PUBLIC "-//TaxonX//DTD Taxonomic Treatment Publishing DTD v0 20100105//EN" "tax-treatment-NSO.dtd">
<tp:taxon-treatment xmlns:tp="http://www.plazi.org/taxpub"><tp:treatment-meta><kwd-group><label>Taxon classification</label><kwd><named-content xmlns:xlink="http://www.w3.org/1999/xlink" content-type="kingdom">Plantae</named-content></kwd><kwd><named-content xmlns:xlink="http://www.w3.org/1999/xlink" content-type="order">Commelinales</named-content></kwd><kwd><named-content xmlns:xlink="http://www.w3.org/1999/xlink" content-type="family">Commelinaceae</named-content></kwd></kwd-group><mixed-citation publication-type="journal"><person-group><name><surname>Pellegrini</surname><given-names>Marco Octávio de Oliveira</given-names></name><name><surname>Forzza</surname><given-names>Rafaela Campostrini</given-names></name></person-group><article-title>Synopsis of <italic><tp:taxon-name><tp:taxon-name-part taxon-name-part-type="genus" reg="Commelina">Commelina</tp:taxon-name-part></tp:taxon-name></italic> L. (<tp:taxon-name><tp:taxon-name-part taxon-name-part-type="family">Commelinaceae</tp:taxon-name-part></tp:taxon-name>) in the state of Rio de Janeiro, reveals a new white-flowered species endemic to Brazil</article-title><source>PhytoKeys</source><day>5</day><month>4</month><year>2017</year><volume>2017</volume><issue>78</issue><fpage>59</fpage><lpage>81</lpage><pub-id pub-id-type="doi">10.3897/phytokeys.78.11932</pub-id></mixed-citation></tp:treatment-meta><tp:nomenclature><label>2.</label><tp:taxon-name>
              <tp:taxon-name-part taxon-name-part-type="genus" reg="Commelina">Commelina</tp:taxon-name-part>
              <tp:taxon-name-part taxon-name-part-type="species" reg="diffusa">diffusa</tp:taxon-name-part>
            </tp:taxon-name><tp:taxon-authority>Burm.f., Fl. Indica 18: pl. 7, f. 2. 1768.</tp:taxon-authority><xref ref-type="fig" rid="F1">Fig. 1B</xref><tp:nomenclature-citation-list><tp:nomenclature-citation><tp:taxon-name>
                  <tp:taxon-name-part taxon-name-part-type="genus" reg="Commelina">Commelina</tp:taxon-name-part> <tp:taxon-name-part taxon-name-part-type="species" reg="communis">communis</tp:taxon-name-part></tp:taxon-name><comment>Vell., Fl. Flumin.: 30, 1829, nom. illeg. non <tp:taxon-name><tp:taxon-name-part taxon-name-part-type="genus" reg="Commelina">C.</tp:taxon-name-part> <tp:taxon-name-part taxon-name-part-type="species" reg="communis">communis</tp:taxon-name-part></tp:taxon-name> L., Sp. Pl. 1: 40, 1753. Lectotype (designated here). [illustration] Original parchment plate of <italic>Flora fluminensis</italic> in the Manuscript Section of the Biblioteca Nacional do Rio de Janeiro [mss1095062_079] and later published in Vellozo, Fl. flumin. Icon. 1: t. 75. 1831. <bold>Syn. nov.</bold></comment></tp:nomenclature-citation></tp:nomenclature-citation-list></tp:nomenclature><tp:treatment-sec sec-type="Holotype" id="SECID0EFCAE"><title>Holotype.</title><p>INDIA. Coromandel, s.dat., D. Outgaerden s.n. (G barcode G00360106!).</p><fig id="F1" position="float" orientation="portrait"><label>Figure 1.</label><caption><p>
          <italic><tp:taxon-name><tp:taxon-name-part taxon-name-part-type="genus" reg="Commelina">Commelina</tp:taxon-name-part></tp:taxon-name></italic> in the state of Rio de Janeiro. <bold>A</bold> <italic><tp:taxon-name><tp:taxon-name-part taxon-name-part-type="genus" reg="Commelina">C.</tp:taxon-name-part> <tp:taxon-name-part taxon-name-part-type="species" reg="benghalensis">benghalensis</tp:taxon-name-part></tp:taxon-name></italic> L. <bold>B</bold> <italic><tp:taxon-name><tp:taxon-name-part taxon-name-part-type="genus" reg="Commelina">C.</tp:taxon-name-part> <tp:taxon-name-part taxon-name-part-type="species" reg="diffusa">diffusa</tp:taxon-name-part></tp:taxon-name></italic> Burm.f. <bold>C–D</bold> <italic><tp:taxon-name><tp:taxon-name-part taxon-name-part-type="genus" reg="Commelina">C.</tp:taxon-name-part> <tp:taxon-name-part taxon-name-part-type="species" reg="erecta">erecta</tp:taxon-name-part></tp:taxon-name></italic> L.: <bold>C</bold> detail of the inflorescence showing aborted upper cincinnus <bold>D</bold> flower <bold>E–F</bold> <italic><tp:taxon-name><tp:taxon-name-part taxon-name-part-type="genus" reg="Commelina">C.</tp:taxon-name-part> <tp:taxon-name-part taxon-name-part-type="species" reg="obliqua">obliqua</tp:taxon-name-part></tp:taxon-name></italic> Vahl: <bold>E</bold> detail of the inflorescence showing the two developed cincinni <bold>F</bold> flower <bold>G</bold> <tp:taxon-name><tp:taxon-name-part taxon-name-part-type="genus" reg="Commelina">C.</tp:taxon-name-part> <tp:taxon-name-part taxon-name-part-type="species" reg="rufipes">rufipes</tp:taxon-name-part> <tp:taxon-name-part taxon-name-part-type="infraspecific-rank">var.</tp:taxon-name-part> <tp:taxon-name-part taxon-name-part-type="variety" reg="glabrata">glabrata</tp:taxon-name-part></tp:taxon-name> (D.R.Hunt) Faden &amp; D.R.Hunt <bold>H–I</bold> <tp:taxon-name><tp:taxon-name-part taxon-name-part-type="genus" reg="Commelina">C.</tp:taxon-name-part> <tp:taxon-name-part taxon-name-part-type="species" reg="rufipes">rufipes</tp:taxon-name-part> <tp:taxon-name-part taxon-name-part-type="infraspecific-rank">var.</tp:taxon-name-part> <tp:taxon-name-part taxon-name-part-type="variety" reg="rufipes">rufipes</tp:taxon-name-part></tp:taxon-name> Seub.: <bold>H</bold> detail of the leaf-sheaths, showing the hirsute rusty hairs <bold>I</bold> mature fruits. G by Flora Virtual Estación Biológica El Verde group, remaining field photos by M.O.O. Pellegrini.</p></caption><graphic xmlns:xlink="http://www.w3.org/1999/xlink" xlink:href="phytokeys-78-059-g001.jpg" position="float" orientation="portrait" xlink:type="simple" id="oo_130203.jpg"/></fig><fig id="F2" position="float" orientation="portrait"><label>Figure 2.</label><caption><p>Distribution map of <italic><tp:taxon-name><tp:taxon-name-part taxon-name-part-type="genus" reg="Commelina">Commelina</tp:taxon-name-part></tp:taxon-name></italic> in the state of Rio de Janeiro. <bold>Crosses</bold> <italic><tp:taxon-name><tp:taxon-name-part taxon-name-part-type="genus" reg="Commelina">C.</tp:taxon-name-part> <tp:taxon-name-part taxon-name-part-type="species" reg="benghalensis">benghalensis</tp:taxon-name-part></tp:taxon-name></italic> <bold>green dots</bold> <tp:taxon-name><tp:taxon-name-part taxon-name-part-type="genus" reg="Commelina">C.</tp:taxon-name-part> <tp:taxon-name-part taxon-name-part-type="species" reg="diffusa">diffusa</tp:taxon-name-part> <tp:taxon-name-part taxon-name-part-type="infraspecific-rank">var.</tp:taxon-name-part> <tp:taxon-name-part taxon-name-part-type="variety" reg="diffusa">diffusa</tp:taxon-name-part></tp:taxon-name>; <bold>blue dots</bold> <italic><tp:taxon-name><tp:taxon-name-part taxon-name-part-type="genus" reg="Commelina">C.</tp:taxon-name-part> <tp:taxon-name-part taxon-name-part-type="species" reg="erecta">erecta</tp:taxon-name-part></tp:taxon-name></italic>; <bold>stars</bold> <italic><tp:taxon-name><tp:taxon-name-part taxon-name-part-type="genus" reg="Commelina">C.</tp:taxon-name-part> <tp:taxon-name-part taxon-name-part-type="species" reg="obliqua">obliqua</tp:taxon-name-part></tp:taxon-name></italic>; <bold>empty square</bold> <tp:taxon-name><tp:taxon-name-part taxon-name-part-type="genus" reg="Commelina">C.</tp:taxon-name-part> <tp:taxon-name-part taxon-name-part-type="species" reg="rufipes">rufipes</tp:taxon-name-part> <tp:taxon-name-part taxon-name-part-type="infraspecific-rank">var.</tp:taxon-name-part> <tp:taxon-name-part taxon-name-part-type="variety" reg="glabrata">glabrata</tp:taxon-name-part></tp:taxon-name>; <bold>full squares</bold> <tp:taxon-name><tp:taxon-name-part taxon-name-part-type="genus" reg="Commelina">C.</tp:taxon-name-part> <tp:taxon-name-part taxon-name-part-type="species" reg="rufipes">rufipes</tp:taxon-name-part> <tp:taxon-name-part taxon-name-part-type="infraspecific-rank">var.</tp:taxon-name-part> <tp:taxon-name-part taxon-name-part-type="variety" reg="rufipes">rufipes</tp:taxon-name-part></tp:taxon-name>.</p></caption><graphic xmlns:xlink="http://www.w3.org/1999/xlink" xlink:href="phytokeys-78-059-g002.jpg" position="float" orientation="portrait" xlink:type="simple" id="oo_130204.jpg"/></fig><p>
              <bold>Selected specimens seen.</bold> BRAZIL. Rio de Janeiro: Arraial do Cabo, 24 Jul 1953, F. Segadas Vianna 1157 (R, US). Casimiro de Abreu, Barra de São João, 27 May 1953, F. Segadas Vianna 347 (R, US). Guapimirim, trilha das andorinhas, 20 Dec 1995, L.A. Lira Neto 161 (RB). Itaboraí, entre os rios Caceribu e Macacu, 10 Aug 2007, A. Rodarte 4Cf (RB). Itatiaia, Parque Nacional do Itatiaia, Hotel Repouso, 14 Dec 1997, J.M.A. Braga 4539 (RB). Mangaratiba, Reserva Ecológica Rio das Pedras, trilha para o mirante, 12 Jul 1997, J.A. Lira Neto 603 (RB). Niterói, Jurujuba, 16 Jan 1959, A. Castellanos 22336 (R). Petrópolis, Serra da Estrela, meio da Serra, antigo leito da estrada de ferro, próximo ao Poço do Cipó, 9 Mar 1978, P.P. Jouvin 121 (RB). Resende, margem da rodovia Dutra, Km 302 sentido RJ, ao lado da Light, próximo ao Rio Paraíba do Sul, 9 Jun 2012, M.O.O. Pellegrini et al. 232 (RB). Rio de Janeiro, Urca, 10 Jan2012, M.O.O. Pellegrini et al. 182 (RB). São João da Barra, 30 May 1953, F. Segadas Vianna 428 (R, US). Silva Jardim, próximo à sede da REBIO, 29 Oct 1997, <!--PageBreak-->J.A. Lira Neto 714 (RB). Teresópolis, Laje, estrada para Campo Limpo, Granja Mafra, 28 May 1977, L.D.A. Freire de Carvalho 600 (RB).</p></tp:treatment-sec><tp:treatment-sec sec-type="distribution" id="SECID0E5JAE"><title>Distribution and habitat.</title><p>Tropical and subtropical regions of the world, being very common in shady disturbed areas such as road sides, gardens and forest margins, and in agricultural fields. It is also found growing on the edge of wet paddy fields, ponds, ditches and stream sides (Fig. <xref ref-type="fig" rid="F2">2</xref>).</p></tp:treatment-sec><tp:treatment-sec sec-type="phenology" id="SECID0EIKAE"><title>Phenology.</title><p>Throughout the year, but especially in the rainy season.</p></tp:treatment-sec><tp:treatment-sec sec-type="conservation status" id="SECID0ENKAE"><title>Conservation status.</title><p>Following the <abbrev xmlns:xlink="http://www.w3.org/1999/xlink" content-type="institution" xlink:title="International Union for Conservation of Nature" id="ABBRID0ETKAE" xlink:type="simple">IUCN</abbrev> recommendations (<xref ref-type="bibr" rid="B19">IUCN 2001</xref>), it should be considered as Least Concern (<abbrev xmlns:xlink="http://www.w3.org/1999/xlink" xlink:title="Least Concern" id="ABBRID0E3KAE" xlink:type="simple">LC</abbrev>) in the state of Rio de Janeiro and worldwide.</p></tp:treatment-sec><tp:treatment-sec sec-type="Morphological notes" id="SECID0EALAE"><title>Morphological notes.</title><p>The specimens from the state of Rio de Janeiro usually show a staminode malformation, <italic>i.e.</italic> the central antherode is lacking in most of the herbaria and living specimens examined.</p></tp:treatment-sec><tp:treatment-sec sec-type="Nomenclatural and taxonomical notes" id="SECID0EILAE"><title>Nomenclatural and taxonomical notes.</title><p>
              <italic><tp:taxon-name><tp:taxon-name-part taxon-name-part-type="genus" reg="Commelina">Commelina</tp:taxon-name-part> <tp:taxon-name-part taxon-name-part-type="species" reg="communis">communis</tp:taxon-name-part></tp:taxon-name></italic> Vell. is a later homonym of <italic><tp:taxon-name><tp:taxon-name-part taxon-name-part-type="genus" reg="Commelina">C.</tp:taxon-name-part> <tp:taxon-name-part taxon-name-part-type="species" reg="communis">communis</tp:taxon-name-part></tp:taxon-name></italic> L. (the genus’ type species), thus, rendering it illegitimate. Vellozo’s description (1929) is little informative, especially for <italic><tp:taxon-name><tp:taxon-name-part taxon-name-part-type="genus" reg="Commelina">Commelina</tp:taxon-name-part></tp:taxon-name></italic>, lacking all the characters evidenced by <xref ref-type="bibr" rid="B11">Faden (2008)</xref> as important to delimitate species in the genus. Despite this, the spathe and flower details (<xref ref-type="bibr" rid="B36">Vellozo 1831</xref>: t. 75), along with the leaf shape and stem diagnosis (Vellozo 1929), make it possible to associate <italic><tp:taxon-name><tp:taxon-name-part taxon-name-part-type="genus" reg="Commelina">C.</tp:taxon-name-part> <tp:taxon-name-part taxon-name-part-type="species" reg="communis">communis</tp:taxon-name-part></tp:taxon-name></italic> Vell. to <italic><tp:taxon-name><tp:taxon-name-part taxon-name-part-type="genus" reg="Commelina">C.</tp:taxon-name-part> <tp:taxon-name-part taxon-name-part-type="species" reg="diffusa">diffusa</tp:taxon-name-part></tp:taxon-name></italic>, rather than to <italic><tp:taxon-name><tp:taxon-name-part taxon-name-part-type="genus" reg="Commelina">C.</tp:taxon-name-part> <tp:taxon-name-part taxon-name-part-type="species" reg="deficiens">deficiens</tp:taxon-name-part></tp:taxon-name></italic> Herb. (= <italic><tp:taxon-name><tp:taxon-name-part taxon-name-part-type="genus" reg="Commelina">C.</tp:taxon-name-part> <tp:taxon-name-part taxon-name-part-type="species" reg="erecta">erecta</tp:taxon-name-part></tp:taxon-name></italic>), as pointed out in the <italic>Index Methodicus</italic> of <italic>Flora fluminensis</italic> (<xref ref-type="bibr" rid="B36">Vellozo 1831</xref>, v. 1).</p></tp:treatment-sec><ref-list><ref id="B19"><mixed-citation xmlns:xlink="http://www.w3.org/1999/xlink" xlink:type="simple">
          <institution xlink:type="simple">IUCN</institution> (<year>2001</year>) The IUCN red list of threatened species, version 2010.4. IUCN Red List Unit, Cambridge. <ext-link xlink:type="simple" ext-link-type="uri" xlink:href="http://www.iucnredlist.org">http://www.iucnredlist.org</ext-link> [accessed: 2.6.2016]</mixed-citation></ref><ref id="B11"><mixed-citation xmlns:xlink="http://www.w3.org/1999/xlink" xlink:type="simple">
          <person-group><name name-style="western"><surname>Faden</surname><given-names>RB</given-names></name></person-group> (<year>2008</year>) <article-title>New species of <italic><tp:taxon-name><tp:taxon-name-part taxon-name-part-type="genus">Commelina</tp:taxon-name-part></tp:taxon-name></italic> (<tp:taxon-name><tp:taxon-name-part taxon-name-part-type="family">Commelinaceae</tp:taxon-name-part></tp:taxon-name>) from East and South-Central Africa.</article-title> <source>Novon</source> <volume>18</volume>(<issue>4</issue>): <fpage>469</fpage>–<lpage>479</lpage>. <ext-link xlink:type="simple" ext-link-type="doi" xlink:href="10.3417/2007025">https://doi.org/10.3417/2007025</ext-link></mixed-citation></ref><ref id="B36"><mixed-citation xmlns:xlink="http://www.w3.org/1999/xlink" xlink:type="simple">
          <person-group><name name-style="western"><surname>Vellozo</surname><given-names>JMC (1827)</given-names></name></person-group> (<year>1831</year>) <source>Florae fluminensis Icones (Vol. 1). Lithogr.</source> <publisher-name>Senefelder</publisher-name>, <publisher-loc>Paris</publisher-loc>, <size units="page">153 pp</size>.</mixed-citation></ref></ref-list></tp:taxon-treatment>
