# Supplementary material for: Synopsis of Commelina L. (Commelinaceae) in the state of Rio de Janeiro, reveals a new white-flowered species endemic to Brazil
Source: PhytoKeys. 2017 Apr 5;(78):59–81. doi: 10.3897/phytokeys.78.11932 (PMC5543275; doi:10.3897/phytokeys.78.11932)
Supplement: XML Treatment for Commelina rufipes var. glabrata [file phytokeys.78.11932-treatment7.xml]

<!DOCTYPE tp:taxon-treatment
  PUBLIC "-//TaxonX//DTD Taxonomic Treatment Publishing DTD v0 20100105//EN" "tax-treatment-NSO.dtd">
<tp:taxon-treatment xmlns:tp="http://www.plazi.org/taxpub"><tp:treatment-meta><kwd-group><label>Taxon classification</label><kwd><named-content xmlns:xlink="http://www.w3.org/1999/xlink" content-type="kingdom">Plantae</named-content></kwd><kwd><named-content xmlns:xlink="http://www.w3.org/1999/xlink" content-type="order">Commelinales</named-content></kwd><kwd><named-content xmlns:xlink="http://www.w3.org/1999/xlink" content-type="family">Commelinaceae</named-content></kwd></kwd-group><mixed-citation publication-type="journal"><person-group><name><surname>Pellegrini</surname><given-names>Marco Octávio de Oliveira</given-names></name><name><surname>Forzza</surname><given-names>Rafaela Campostrini</given-names></name></person-group><article-title>Synopsis of <italic><tp:taxon-name><tp:taxon-name-part taxon-name-part-type="genus" reg="Commelina">Commelina</tp:taxon-name-part></tp:taxon-name></italic> L. (<tp:taxon-name><tp:taxon-name-part taxon-name-part-type="family">Commelinaceae</tp:taxon-name-part></tp:taxon-name>) in the state of Rio de Janeiro, reveals a new white-flowered species endemic to Brazil</article-title><source>PhytoKeys</source><day>5</day><month>4</month><year>2017</year><volume>2017</volume><issue>78</issue><fpage>59</fpage><lpage>81</lpage><pub-id pub-id-type="doi">10.3897/phytokeys.78.11932</pub-id></mixed-citation></tp:treatment-meta><tp:nomenclature><label>6a.</label><tp:taxon-name>
              <tp:taxon-name-part taxon-name-part-type="genus" reg="Commelina">Commelina</tp:taxon-name-part>
              <tp:taxon-name-part taxon-name-part-type="species" reg="rufipes">rufipes</tp:taxon-name-part>
              <tp:taxon-name-part taxon-name-part-type="infraspecific-rank">var.</tp:taxon-name-part>
              <tp:taxon-name-part taxon-name-part-type="variety" reg="glabrata">glabrata</tp:taxon-name-part>
            </tp:taxon-name><tp:taxon-authority>(D.R.Hunt) Faden &amp; D.R.Hunt, Ann. Missouri Bot. Gard. 74(1): 122. 1987.</tp:taxon-authority><xref ref-type="fig" rid="F1">Fig. 1H</xref><!--PageBreak--><tp:nomenclature-citation-list><tp:nomenclature-citation><tp:taxon-name>
                  <tp:taxon-name-part taxon-name-part-type="genus" reg="Commelinopsis">Commelinopsis</tp:taxon-name-part> <tp:taxon-name-part taxon-name-part-type="species" reg="glabrata">glabrata</tp:taxon-name-part></tp:taxon-name><comment>D.R.Hunt, (1981: 195). Holotype. TRINIDAD. Irois Forest district, 25 January 1928, Broadway 6716 (K barcode K 000363259!).</comment></tp:nomenclature-citation></tp:nomenclature-citation-list></tp:nomenclature><tp:treatment-sec sec-type="Specimens seen" id="SECID0EH4AG"><title>Specimens seen.</title><p>BRAZIL. Rio de Janeiro: Cardoso Moreira, Fazenda Santa Rosa, 11 Jan 2014, I.G. Costa 319 (RB). Santa Maria Madalena, Parque Estadual do Desengano, Serra da Agulha, Fazenda Agulha do Imbé, between Santa Maria Madalena and Santo Antônio do Imbé, 23 February 1983, T.C. Plowman &amp; H.C. Lima 12933 (US).</p></tp:treatment-sec><tp:treatment-sec sec-type="Taxonomical notes" id="SECID0EM4AG"><title>Taxonomical notes.</title><p>Few collections of this variety are known for the Southeastern region of Brazil, with several specimens previously identified as <tp:taxon-name><tp:taxon-name-part taxon-name-part-type="genus" reg="Commelina">C.</tp:taxon-name-part> <tp:taxon-name-part taxon-name-part-type="species" reg="rufipes">rufipes</tp:taxon-name-part> <tp:taxon-name-part taxon-name-part-type="infraspecific-rank">var.</tp:taxon-name-part> <tp:taxon-name-part taxon-name-part-type="variety" reg="glabrata">glabrata</tp:taxon-name-part></tp:taxon-name> actually representing the herein described <italic><tp:taxon-name><tp:taxon-name-part taxon-name-part-type="genus" reg="Commelina">C.</tp:taxon-name-part> <tp:taxon-name-part taxon-name-part-type="species" reg="huntii">huntii</tp:taxon-name-part></tp:taxon-name></italic>.</p></tp:treatment-sec><tp:treatment-sec><!--Section generated to contain objects referenced in tp:taxon-treatment.--><fig id="F1" position="float" orientation="portrait"><label>Figure 1.</label><caption><p>
          <italic><tp:taxon-name><tp:taxon-name-part taxon-name-part-type="genus" reg="Commelina">Commelina</tp:taxon-name-part></tp:taxon-name></italic> in the state of Rio de Janeiro. <bold>A</bold> <italic><tp:taxon-name><tp:taxon-name-part taxon-name-part-type="genus" reg="Commelina">C.</tp:taxon-name-part> <tp:taxon-name-part taxon-name-part-type="species" reg="benghalensis">benghalensis</tp:taxon-name-part></tp:taxon-name></italic> L. <bold>B</bold> <italic><tp:taxon-name><tp:taxon-name-part taxon-name-part-type="genus" reg="Commelina">C.</tp:taxon-name-part> <tp:taxon-name-part taxon-name-part-type="species" reg="diffusa">diffusa</tp:taxon-name-part></tp:taxon-name></italic> Burm.f. <bold>C–D</bold> <italic><tp:taxon-name><tp:taxon-name-part taxon-name-part-type="genus" reg="Commelina">C.</tp:taxon-name-part> <tp:taxon-name-part taxon-name-part-type="species" reg="erecta">erecta</tp:taxon-name-part></tp:taxon-name></italic> L.: <bold>C</bold> detail of the inflorescence showing aborted upper cincinnus <bold>D</bold> flower <bold>E–F</bold> <italic><tp:taxon-name><tp:taxon-name-part taxon-name-part-type="genus" reg="Commelina">C.</tp:taxon-name-part> <tp:taxon-name-part taxon-name-part-type="species" reg="obliqua">obliqua</tp:taxon-name-part></tp:taxon-name></italic> Vahl: <bold>E</bold> detail of the inflorescence showing the two developed cincinni <bold>F</bold> flower <bold>G</bold> <tp:taxon-name><tp:taxon-name-part taxon-name-part-type="genus" reg="Commelina">C.</tp:taxon-name-part> <tp:taxon-name-part taxon-name-part-type="species" reg="rufipes">rufipes</tp:taxon-name-part> <tp:taxon-name-part taxon-name-part-type="infraspecific-rank">var.</tp:taxon-name-part> <tp:taxon-name-part taxon-name-part-type="variety" reg="glabrata">glabrata</tp:taxon-name-part></tp:taxon-name> (D.R.Hunt) Faden &amp; D.R.Hunt <bold>H–I</bold> <tp:taxon-name><tp:taxon-name-part taxon-name-part-type="genus" reg="Commelina">C.</tp:taxon-name-part> <tp:taxon-name-part taxon-name-part-type="species" reg="rufipes">rufipes</tp:taxon-name-part> <tp:taxon-name-part taxon-name-part-type="infraspecific-rank">var.</tp:taxon-name-part> <tp:taxon-name-part taxon-name-part-type="variety" reg="rufipes">rufipes</tp:taxon-name-part></tp:taxon-name> Seub.: <bold>H</bold> detail of the leaf-sheaths, showing the hirsute rusty hairs <bold>I</bold> mature fruits. G by Flora Virtual Estación Biológica El Verde group, remaining field photos by M.O.O. Pellegrini.</p></caption><graphic xmlns:xlink="http://www.w3.org/1999/xlink" xlink:href="phytokeys-78-059-g001.jpg" position="float" orientation="portrait" xlink:type="simple" id="oo_130203.jpg"/></fig></tp:treatment-sec></tp:taxon-treatment>
