# Supplementary material for: Synopsis of Commelina L. (Commelinaceae) in the state of Rio de Janeiro, reveals a new white-flowered species endemic to Brazil
Source: PhytoKeys. 2017 Apr 5;(78):59–81. doi: 10.3897/phytokeys.78.11932 (PMC5543275; doi:10.3897/phytokeys.78.11932)
Supplement: XML Treatment for Commelina rufipes Seub. var. rufipes [file phytokeys.78.11932-treatment8.xml]

<!DOCTYPE tp:taxon-treatment
  PUBLIC "-//TaxonX//DTD Taxonomic Treatment Publishing DTD v0 20100105//EN" "tax-treatment-NSO.dtd">
<tp:taxon-treatment xmlns:tp="http://www.plazi.org/taxpub"><tp:treatment-meta><kwd-group><label>Taxon classification</label><kwd><named-content xmlns:xlink="http://www.w3.org/1999/xlink" content-type="kingdom">Plantae</named-content></kwd><kwd><named-content xmlns:xlink="http://www.w3.org/1999/xlink" content-type="order">Commelinales</named-content></kwd><kwd><named-content xmlns:xlink="http://www.w3.org/1999/xlink" content-type="family">Commelinaceae</named-content></kwd></kwd-group><mixed-citation publication-type="journal"><person-group><name><surname>Pellegrini</surname><given-names>Marco Octávio de Oliveira</given-names></name><name><surname>Forzza</surname><given-names>Rafaela Campostrini</given-names></name></person-group><article-title>Synopsis of <italic><tp:taxon-name><tp:taxon-name-part taxon-name-part-type="genus" reg="Commelina">Commelina</tp:taxon-name-part></tp:taxon-name></italic> L. (<tp:taxon-name><tp:taxon-name-part taxon-name-part-type="family">Commelinaceae</tp:taxon-name-part></tp:taxon-name>) in the state of Rio de Janeiro, reveals a new white-flowered species endemic to Brazil</article-title><source>PhytoKeys</source><day>5</day><month>4</month><year>2017</year><volume>2017</volume><issue>78</issue><fpage>59</fpage><lpage>81</lpage><pub-id pub-id-type="doi">10.3897/phytokeys.78.11932</pub-id></mixed-citation></tp:treatment-meta><tp:nomenclature><label>6b.</label><tp:taxon-name>
              <tp:taxon-name-part taxon-name-part-type="genus" reg="Commelina">Commelina</tp:taxon-name-part>
              <tp:taxon-name-part taxon-name-part-type="species" reg="rufipes">rufipes</tp:taxon-name-part>
              <tp:taxon-name-part taxon-name-part-type="authority">Seub.</tp:taxon-name-part>
              <tp:taxon-name-part taxon-name-part-type="infraspecific-rank">var.</tp:taxon-name-part>
              <tp:taxon-name-part taxon-name-part-type="variety" reg="rufipes">rufipes</tp:taxon-name-part>
            </tp:taxon-name><tp:taxon-authority>, in Martius Fl. Bras. 3(1): 265. 1855.</tp:taxon-authority><xref ref-type="fig" rid="F1">Fig. 1I–J</xref></tp:nomenclature><tp:treatment-sec sec-type="Lectotype" id="SECID0EBABG"><title>Lectotype</title><p>(designated here). BRAZIL. São Paulo: s.loc., 1817, C.F.P. Martius 76 (M barcode M0210921!). Epitype (designated here). BRAZIL. São Paulo: Bertioga, estrada Bertioga/São Sebastião, bairro São Rafael, 25 Oct 2007, R.C. Forzza et al. 4823 (RB barcode RB00515585!)</p></tp:treatment-sec><tp:treatment-sec sec-type="Selected specimens seen" id="SECID0EGABG"><title>Selected specimens seen.</title><p>BRAZIL. Rio de Janeiro: Duque de Caxias, Reserva da Petrobrás, trilha para a barragem, 28 August 1997, J.A. Lira Neto et al. 696 (RB). Magé, 1 November 1983, R.R. Guedes et al. 537 (RB). Sapucaia, estrada que liga Sapucaia das Terras Frias até o Rio Vermelho, 13 March 1981, M.G.A. Lobo 223 (RB). Silva Jardim, Reserva Biológica de Poço das Antas, Juturnaíba, trilha Rodolfo Norte, caminho para a Pelonha, 18 August 1995, J.M.A. Braga et al. 2735 (RB). Teresópolis, Parque Nacional da Serra dos Órgãos, trilha para a Pedra do Sino, da entrada até a primeira cachoeira, 14 Jul 2011, J.A. Lombardi 8616 (HRCB, UPCB)</p></tp:treatment-sec><tp:treatment-sec sec-type="Nomenclatural notes" id="SECID0ELABG"><title>Nomenclatural notes.</title><p>When describing <italic><tp:taxon-name><tp:taxon-name-part taxon-name-part-type="genus" reg="Commelina">C.</tp:taxon-name-part> <tp:taxon-name-part taxon-name-part-type="species" reg="rufipes">rufipes</tp:taxon-name-part></tp:taxon-name></italic>, <xref ref-type="bibr" rid="B29">Seubert (1855)</xref> only mentions that his new species was based on a Martius specimen, at M. After searching the M collection, we found just two specimens from this collector — <italic>Martius 76</italic> (M0210921) and <italic>Martius 77</italic> (M0210920). Since the specimen <italic>Martius 76</italic> was clearly annotated in Seubert’s handwriting it is the obvious choice for a lectotype. Nonetheless, Seubert’s original description makes it clear that all available specimens had few if any flowers, which matches the specimens found by us at M. This has caused great taxonomic problems over the years, with this name being ascribed to a number of different genera (<italic>i.e. Athyrocarpus</italic> Schltdl., <italic><tp:taxon-name><tp:taxon-name-part taxon-name-part-type="genus" reg="Commelina">Commelina</tp:taxon-name-part></tp:taxon-name></italic>, <italic><tp:taxon-name><tp:taxon-name-part taxon-name-part-type="genus" reg="Commelinopsis">Commelinopsis</tp:taxon-name-part></tp:taxon-name></italic> Pichon, and <italic><tp:taxon-name><tp:taxon-name-part taxon-name-part-type="genus" reg="Phaeosphaerion">Phaeosphaerion</tp:taxon-name-part></tp:taxon-name></italic> Hassk.), and as either accepted or as a synonym by different authors (Faden &amp; Hunt 1987). Thus, in accordance to the <italic>Code</italic> (<xref ref-type="bibr" rid="B21">McNeill et al., 2012</xref>, Art. 9.8), we also designate a well-preserved flowering specimen as an epitype, to avoid further taxonomic and nomenclatural problems.</p></tp:treatment-sec><tp:treatment-sec sec-type="Taxonomical notes" id="SECID0EDCBG"><title>Taxonomical notes.</title><p>Apart from the obvious difference in indumenta, the leaves of <tp:taxon-name><tp:taxon-name-part taxon-name-part-type="genus" reg="Commelina">C.</tp:taxon-name-part> <tp:taxon-name-part taxon-name-part-type="species" reg="rufipes">rufipes</tp:taxon-name-part> <tp:taxon-name-part taxon-name-part-type="infraspecific-rank">var.</tp:taxon-name-part> <tp:taxon-name-part taxon-name-part-type="variety" reg="rufipes">rufipes</tp:taxon-name-part></tp:taxon-name> tend to be thinner (lanceolate to elliptic-lanceolate), with a cuneate base and acute apex, while the leaves of <tp:taxon-name><tp:taxon-name-part taxon-name-part-type="genus" reg="Commelina">C.</tp:taxon-name-part> <tp:taxon-name-part taxon-name-part-type="species" reg="rufipes">rufipes</tp:taxon-name-part> <tp:taxon-name-part taxon-name-part-type="infraspecific-rank">var.</tp:taxon-name-part> <tp:taxon-name-part taxon-name-part-type="variety" reg="glabrata">glabrata</tp:taxon-name-part></tp:taxon-name> tend to be wider (ovate-elliptic to ovate), with a round to obtuse base and acuminate apex.</p></tp:treatment-sec><tp:treatment-sec><!--Section generated to contain objects referenced in tp:taxon-treatment.--><fig id="F1" position="float" orientation="portrait"><label>Figure 1.</label><caption><p>
          <italic><tp:taxon-name><tp:taxon-name-part taxon-name-part-type="genus" reg="Commelina">Commelina</tp:taxon-name-part></tp:taxon-name></italic> in the state of Rio de Janeiro. <bold>A</bold> <italic><tp:taxon-name><tp:taxon-name-part taxon-name-part-type="genus" reg="Commelina">C.</tp:taxon-name-part> <tp:taxon-name-part taxon-name-part-type="species" reg="benghalensis">benghalensis</tp:taxon-name-part></tp:taxon-name></italic> L. <bold>B</bold> <italic><tp:taxon-name><tp:taxon-name-part taxon-name-part-type="genus" reg="Commelina">C.</tp:taxon-name-part> <tp:taxon-name-part taxon-name-part-type="species" reg="diffusa">diffusa</tp:taxon-name-part></tp:taxon-name></italic> Burm.f. <bold>C–D</bold> <italic><tp:taxon-name><tp:taxon-name-part taxon-name-part-type="genus" reg="Commelina">C.</tp:taxon-name-part> <tp:taxon-name-part taxon-name-part-type="species" reg="erecta">erecta</tp:taxon-name-part></tp:taxon-name></italic> L.: <bold>C</bold> detail of the inflorescence showing aborted upper cincinnus <bold>D</bold> flower <bold>E–F</bold> <italic><tp:taxon-name><tp:taxon-name-part taxon-name-part-type="genus" reg="Commelina">C.</tp:taxon-name-part> <tp:taxon-name-part taxon-name-part-type="species" reg="obliqua">obliqua</tp:taxon-name-part></tp:taxon-name></italic> Vahl: <bold>E</bold> detail of the inflorescence showing the two developed cincinni <bold>F</bold> flower <bold>G</bold> <tp:taxon-name><tp:taxon-name-part taxon-name-part-type="genus" reg="Commelina">C.</tp:taxon-name-part> <tp:taxon-name-part taxon-name-part-type="species" reg="rufipes">rufipes</tp:taxon-name-part> <tp:taxon-name-part taxon-name-part-type="infraspecific-rank">var.</tp:taxon-name-part> <tp:taxon-name-part taxon-name-part-type="variety" reg="glabrata">glabrata</tp:taxon-name-part></tp:taxon-name> (D.R.Hunt) Faden &amp; D.R.Hunt <bold>H–I</bold> <tp:taxon-name><tp:taxon-name-part taxon-name-part-type="genus" reg="Commelina">C.</tp:taxon-name-part> <tp:taxon-name-part taxon-name-part-type="species" reg="rufipes">rufipes</tp:taxon-name-part> <tp:taxon-name-part taxon-name-part-type="infraspecific-rank">var.</tp:taxon-name-part> <tp:taxon-name-part taxon-name-part-type="variety" reg="rufipes">rufipes</tp:taxon-name-part></tp:taxon-name> Seub.: <bold>H</bold> detail of the leaf-sheaths, showing the hirsute rusty hairs <bold>I</bold> mature fruits. G by Flora Virtual Estación Biológica El Verde group, remaining field photos by M.O.O. Pellegrini.</p></caption><graphic xmlns:xlink="http://www.w3.org/1999/xlink" xlink:href="phytokeys-78-059-g001.jpg" position="float" orientation="portrait" xlink:type="simple" id="oo_130203.jpg"/></fig></tp:treatment-sec><ref-list><ref id="B29"><mixed-citation xmlns:xlink="http://www.w3.org/1999/xlink" xlink:type="simple">
          <person-group><name name-style="western"><surname>Seubert</surname><given-names>MA</given-names></name></person-group> (<year>1855</year>) <article-title><tp:taxon-name><tp:taxon-name-part taxon-name-part-type="family">Commelinaceae</tp:taxon-name-part></tp:taxon-name>.</article-title> In: <person-group><name name-style="western"><surname>Martius</surname><given-names>CFP</given-names></name><name name-style="western"><surname>Eichler</surname><given-names>AW</given-names></name></person-group> (<role>Eds</role>) <issue-title>Flora Brasiliensis, vol.</issue-title> <source>3, part 1. Leipzig apud Frid. Fleischer, Munich</source>, <fpage>233</fpage>–<lpage>270</lpage>. [t. 32–37]</mixed-citation></ref><ref id="B21"><mixed-citation xmlns:xlink="http://www.w3.org/1999/xlink" xlink:type="simple">
          <person-group><name name-style="western"><surname>McNeill</surname><given-names>J</given-names></name><name name-style="western"><surname>Barrie</surname><given-names>FR</given-names></name><name name-style="western"><surname>Buck</surname><given-names>WR</given-names></name><name name-style="western"><surname>Demoulin</surname><given-names>V</given-names></name><name name-style="western"><surname>Greuter</surname><given-names>W</given-names></name><name name-style="western"><surname>Hawksworth</surname><given-names>DL</given-names></name><name name-style="western"><surname>Herendeen</surname><given-names>PS</given-names></name><name name-style="western"><surname>Knapp</surname><given-names>S</given-names></name><name name-style="western"><surname>Marhold</surname><given-names>K</given-names></name><name name-style="western"><surname>Prado</surname><given-names>J</given-names></name><name name-style="western"><surname>Prud’Homme Van Reine</surname><given-names>WF</given-names></name><name name-style="western"><surname>Smith</surname><given-names>GF</given-names></name><name name-style="western"><surname>Wiersema</surname><given-names>JH</given-names></name><name name-style="western"><surname>Turland</surname><given-names>NJ</given-names></name></person-group> (<role>Eds</role>) (<year>2012</year>) International Code of Botanical Nomenclature (Melbourne Code). Adopted by the Eighteenth International Botanical Congress Melbourne, Australia, July 2011. Regnum Vegetabile 154. A.R.G. Gantner Verlag KG, 1–240.</mixed-citation></ref></ref-list></tp:taxon-treatment>
