# Supplementary material for: Synopsis of Commelina L. (Commelinaceae) in the state of Rio de Janeiro, reveals a new white-flowered species endemic to Brazil
Source: PhytoKeys. 2017 Apr 5;(78):59–81. doi: 10.3897/phytokeys.78.11932 (PMC5543275; doi:10.3897/phytokeys.78.11932)
Supplement: XML Treatment for Commelina singularis [file phytokeys.78.11932-treatment9.xml]

<!DOCTYPE tp:taxon-treatment
  PUBLIC "-//TaxonX//DTD Taxonomic Treatment Publishing DTD v0 20100105//EN" "tax-treatment-NSO.dtd">
<tp:taxon-treatment xmlns:tp="http://www.plazi.org/taxpub"><tp:treatment-meta><kwd-group><label>Taxon classification</label><kwd><named-content xmlns:xlink="http://www.w3.org/1999/xlink" content-type="kingdom">Plantae</named-content></kwd><kwd><named-content xmlns:xlink="http://www.w3.org/1999/xlink" content-type="order">Commelinales</named-content></kwd><kwd><named-content xmlns:xlink="http://www.w3.org/1999/xlink" content-type="family">Commelinaceae</named-content></kwd></kwd-group><mixed-citation publication-type="journal"><person-group><name><surname>Pellegrini</surname><given-names>Marco Octávio de Oliveira</given-names></name><name><surname>Forzza</surname><given-names>Rafaela Campostrini</given-names></name></person-group><article-title>Synopsis of <italic><tp:taxon-name><tp:taxon-name-part taxon-name-part-type="genus" reg="Commelina">Commelina</tp:taxon-name-part></tp:taxon-name></italic> L. (<tp:taxon-name><tp:taxon-name-part taxon-name-part-type="family">Commelinaceae</tp:taxon-name-part></tp:taxon-name>) in the state of Rio de Janeiro, reveals a new white-flowered species endemic to Brazil</article-title><source>PhytoKeys</source><day>5</day><month>4</month><year>2017</year><volume>2017</volume><issue>78</issue><fpage>59</fpage><lpage>81</lpage><pub-id pub-id-type="doi">10.3897/phytokeys.78.11932</pub-id></mixed-citation></tp:treatment-meta><tp:nomenclature><tp:taxon-name>
              <tp:taxon-name-part taxon-name-part-type="genus" reg="Commelina">Commelina</tp:taxon-name-part>
              <tp:taxon-name-part taxon-name-part-type="species" reg="singularis">singularis</tp:taxon-name-part>
            </tp:taxon-name><tp:taxon-authority>Vell., Fl. Flumin.: 31. 1829.</tp:taxon-authority><xref ref-type="fig" rid="F6">Fig. 6</xref><!--PageBreak--></tp:nomenclature><tp:treatment-sec sec-type="Lectotype" id="SECID0EZFBG"><title>Lectotype</title><p>(designated here). [illustration] Original parchment plate of Flora fluminensis in the Manuscript Section of the Biblioteca Nacional do Rio de Janeiro [mss1095062_080] and later published in Vellozo, Fl. flumin. Icon. 1: t. 76, pro parte, flowers and inflorescence only. Epitype (designated here). BRAZIL. Rio de Janeiro: Rio de Janeiro, Área do Jardim Botânico do Rio de Janeiro, fl., fr., 21 Dec 1995, J.A. Lira Neto 194 (RB 2ex, barcode RB00685321!).</p></tp:treatment-sec><tp:treatment-sec sec-type="Accepted name" id="SECID0E5FBG"><title>Accepted name.</title><p>
              <italic><tp:taxon-name><tp:taxon-name-part taxon-name-part-type="genus" reg="Tripogandra">Tripogandra</tp:taxon-name-part> <tp:taxon-name-part taxon-name-part-type="species" reg="diuretica">diuretica</tp:taxon-name-part></tp:taxon-name></italic> (Mart.) Handlos.</p><!--PageBreak--><!--PageBreak--></tp:treatment-sec><tp:treatment-sec sec-type="Taxonomical notes" id="SECID0ERGBG"><title>Taxonomical notes.</title><p>Vellozo’s plate for <italic><tp:taxon-name><tp:taxon-name-part taxon-name-part-type="genus" reg="Commelina">C.</tp:taxon-name-part> <tp:taxon-name-part taxon-name-part-type="species" reg="singularis">singularis</tp:taxon-name-part></tp:taxon-name></italic> (1831: t. 76) shows a creeping plant with eudicot-like leaves (net-veined and a single apparently trifoliate leaf), not identifiable as any known species of <tp:taxon-name><tp:taxon-name-part taxon-name-part-type="family">Commelinaceae</tp:taxon-name-part></tp:taxon-name>. Nevertheless, the inflorescence type (Fig. <xref ref-type="fig" rid="F6">6A, C</xref>), details of the androecium (Fig. <xref ref-type="fig" rid="F6">6B, D</xref>), and the morphological description of six dimorphic stamens, three of which are staminodial — “<italic>Stamina sex, quorum tria nectaria mentiuntur</italic>” — (<xref ref-type="bibr" rid="B35">Vellozo 1829</xref>), consistently allows this name to be associated to the genus <italic><tp:taxon-name><tp:taxon-name-part taxon-name-part-type="genus" reg="Tripogandra">Tripogandra</tp:taxon-name-part></tp:taxon-name></italic> Raf. Another remarkable feature of Vellozo’s plate is the gynoecium, which is illustrated with a very short and slightly curved style (Fig. <xref ref-type="fig" rid="F6">6B</xref>). This feature distances <italic><tp:taxon-name><tp:taxon-name-part taxon-name-part-type="genus" reg="Commelina">C.</tp:taxon-name-part> <tp:taxon-name-part taxon-name-part-type="species" reg="singulars">singulars</tp:taxon-name-part></tp:taxon-name></italic> from the genus <italic><tp:taxon-name><tp:taxon-name-part taxon-name-part-type="genus" reg="Commelina">Commelina</tp:taxon-name-part></tp:taxon-name></italic> where the style is long and sigmoid, bringing it closer to <italic><tp:taxon-name><tp:taxon-name-part taxon-name-part-type="genus" reg="Tripogandra">Tripogandra</tp:taxon-name-part></tp:taxon-name></italic>. The leaves illustrated by Vellozo belong to the genus <italic><tp:taxon-name><tp:taxon-name-part taxon-name-part-type="genus" reg="Polygonum">Polygonum</tp:taxon-name-part></tp:taxon-name></italic> L. (<tp:taxon-name><tp:taxon-name-part taxon-name-part-type="family">Polygonaceae</tp:taxon-name-part></tp:taxon-name>), which usually possesses white to pink to lilac flowers, and occurs in the same marshes as <italic><tp:taxon-name><tp:taxon-name-part taxon-name-part-type="genus" reg="Tripogandra">T.</tp:taxon-name-part> <tp:taxon-name-part taxon-name-part-type="species" reg="diuretica">diuretica</tp:taxon-name-part></tp:taxon-name></italic>. This confusion is apparently common in Brazilian herbaria, where <italic><tp:taxon-name><tp:taxon-name-part taxon-name-part-type="genus" reg="Polygonum">Polygonum</tp:taxon-name-part></tp:taxon-name></italic> specimens are commonly misidentified as commelinaceous taxa (Pellegrini pers. obs.).</p><p>
              <xref ref-type="bibr" rid="B35">Vellozo (1829</xref>: 31) also mentions that <italic><tp:taxon-name><tp:taxon-name-part taxon-name-part-type="genus" reg="Commelina">C.</tp:taxon-name-part> <tp:taxon-name-part taxon-name-part-type="species" reg="singularis">singularis</tp:taxon-name-part></tp:taxon-name></italic> is found growing in slow-water environments — “<italic>Aquis stagnantibus, et confluentibus habitat</italic>” —. Only <italic><tp:taxon-name><tp:taxon-name-part taxon-name-part-type="genus" reg="Tripogandra">T.</tp:taxon-name-part> <tp:taxon-name-part taxon-name-part-type="species" reg="diuretica">diuretica</tp:taxon-name-part></tp:taxon-name></italic> and <italic><tp:taxon-name><tp:taxon-name-part taxon-name-part-type="genus" reg="Tripogandra">T.</tp:taxon-name-part> <tp:taxon-name-part taxon-name-part-type="species" reg="warmingiana">warmingiana</tp:taxon-name-part></tp:taxon-name></italic> (Seub.) Handlos occur in the state of Rio de Janeiro; the first being very common, extremely variable in size and flower morphology, and normally occurring in marshy areas; the second being very rare, uniformly small in size and flower morphology, and occurring in drier areas (<xref ref-type="bibr" rid="B25">Pellegrini et al. 2013</xref>). Thus, <italic><tp:taxon-name><tp:taxon-name-part taxon-name-part-type="genus" reg="Commelina">C.</tp:taxon-name-part> <tp:taxon-name-part taxon-name-part-type="species" reg="singularis">singularis</tp:taxon-name-part></tp:taxon-name></italic> is here regarded as a synonym of <italic><tp:taxon-name><tp:taxon-name-part taxon-name-part-type="genus" reg="Tripogandra">T.</tp:taxon-name-part> <tp:taxon-name-part taxon-name-part-type="species" reg="diuretica">diuretica</tp:taxon-name-part></tp:taxon-name></italic>. In accordance to the <italic>Code</italic> (<xref ref-type="bibr" rid="B21">McNeill et al., 2012</xref>, Art. 9.8), in order to avoid future confusions and to fix the application of this name, we herein designate an epitype for <italic><tp:taxon-name><tp:taxon-name-part taxon-name-part-type="genus" reg="Commelina">C.</tp:taxon-name-part> <tp:taxon-name-part taxon-name-part-type="species" reg="singularis">singularis</tp:taxon-name-part></tp:taxon-name></italic>.</p></tp:treatment-sec><tp:treatment-sec><!--Section generated to contain objects referenced in tp:taxon-treatment.--><fig id="F6" position="float" orientation="portrait"><label>Figure 6.</label><caption><p>
          <italic><tp:taxon-name><tp:taxon-name-part taxon-name-part-type="genus" reg="Commelina">Commelina</tp:taxon-name-part> <tp:taxon-name-part taxon-name-part-type="species" reg="singularis">singularis</tp:taxon-name-part></tp:taxon-name></italic> Vell. <bold>A–B</bold> Original plate of Vellozo’s <italic><tp:taxon-name><tp:taxon-name-part taxon-name-part-type="genus" reg="Commelina">C.</tp:taxon-name-part> <tp:taxon-name-part taxon-name-part-type="species" reg="singularis">singularis</tp:taxon-name-part></tp:taxon-name></italic>: <bold>A</bold> line drawings of habit, inflorescence and floral characters <bold>B</bold> detail of floral characters. <bold>C</bold>, photos of a natural population of <italic><tp:taxon-name><tp:taxon-name-part taxon-name-part-type="genus" reg="Tripogandra">Tripogandra</tp:taxon-name-part> <tp:taxon-name-part taxon-name-part-type="species" reg="diuretica">diuretica</tp:taxon-name-part></tp:taxon-name></italic> from the Jardim Botânico Rio de Janeiro, RJ: detail of the inflorescence, showing flowers with white corolla <bold>D–E</bold> photos of <italic><tp:taxon-name><tp:taxon-name-part taxon-name-part-type="genus" reg="Tripogandra">T.</tp:taxon-name-part> <tp:taxon-name-part taxon-name-part-type="species" reg="diuretica">diuretica</tp:taxon-name-part></tp:taxon-name></italic> from the municipality of Petrópolis, RJ: <bold>D</bold> detail of floral characters of a flower with lilac corolla <bold>E</bold> detail showing the leaves (note the parallel venation characteristic of the species) <bold>SS</bold> sterile stamens; <bold>FS</bold> fertile stamens; <bold>Gy</bold> gynoecium. Photo of <italic><tp:taxon-name><tp:taxon-name-part taxon-name-part-type="genus" reg="Commelina">C.</tp:taxon-name-part> <tp:taxon-name-part taxon-name-part-type="species" reg="singularis">singularis</tp:taxon-name-part></tp:taxon-name></italic> plate from Biodiversity Heritage Library; All field photos by M.O.O. Pellegrini.</p></caption><graphic xmlns:xlink="http://www.w3.org/1999/xlink" xlink:href="phytokeys-78-059-g006.jpg" position="float" orientation="portrait" xlink:type="simple" id="oo_130208.jpg"/></fig></tp:treatment-sec><ref-list><ref id="B35"><mixed-citation xmlns:xlink="http://www.w3.org/1999/xlink" xlink:type="simple">
          <person-group><name name-style="western"><surname>Vellozo</surname><given-names>JMC (1825)</given-names></name></person-group> (<year>1829</year>) <source>Florae fluminensis.</source> <publisher-name>Typographia Nationali</publisher-name>, <publisher-loc>Rio de Janeiro</publisher-loc>, <size units="page">352 pp</size>.</mixed-citation></ref><ref id="B25"><mixed-citation xmlns:xlink="http://www.w3.org/1999/xlink" xlink:type="simple">
          <person-group><name name-style="western"><surname>Pellegrini</surname><given-names>MOO</given-names></name><name name-style="western"><surname>Aona-Pinheiro</surname><given-names>LYS</given-names></name><name name-style="western"><surname>Forzza</surname><given-names>RC</given-names></name></person-group> (<year>2013</year>) <article-title>Taxonomy and conservation status of <italic><tp:taxon-name><tp:taxon-name-part taxon-name-part-type="genus">Tripogandra</tp:taxon-name-part> <tp:taxon-name-part taxon-name-part-type="species">warmingiana</tp:taxon-name-part></tp:taxon-name></italic> (Seub.) Handlos (<tp:taxon-name><tp:taxon-name-part taxon-name-part-type="family">Commelinaceae</tp:taxon-name-part></tp:taxon-name>), a previously obscure taxon from Brazil.</article-title> <source>Phytotaxa</source> <volume>91</volume>(<issue>2</issue>): <fpage>39</fpage>–<lpage>49</lpage>. <ext-link xlink:type="simple" ext-link-type="doi" xlink:href="10.11646/phytotaxa.91.2.2">https://doi.org/10.11646/phytotaxa.91.2.2</ext-link></mixed-citation></ref><ref id="B21"><mixed-citation xmlns:xlink="http://www.w3.org/1999/xlink" xlink:type="simple">
          <person-group><name name-style="western"><surname>McNeill</surname><given-names>J</given-names></name><name name-style="western"><surname>Barrie</surname><given-names>FR</given-names></name><name name-style="western"><surname>Buck</surname><given-names>WR</given-names></name><name name-style="western"><surname>Demoulin</surname><given-names>V</given-names></name><name name-style="western"><surname>Greuter</surname><given-names>W</given-names></name><name name-style="western"><surname>Hawksworth</surname><given-names>DL</given-names></name><name name-style="western"><surname>Herendeen</surname><given-names>PS</given-names></name><name name-style="western"><surname>Knapp</surname><given-names>S</given-names></name><name name-style="western"><surname>Marhold</surname><given-names>K</given-names></name><name name-style="western"><surname>Prado</surname><given-names>J</given-names></name><name name-style="western"><surname>Prud’Homme Van Reine</surname><given-names>WF</given-names></name><name name-style="western"><surname>Smith</surname><given-names>GF</given-names></name><name name-style="western"><surname>Wiersema</surname><given-names>JH</given-names></name><name name-style="western"><surname>Turland</surname><given-names>NJ</given-names></name></person-group> (<role>Eds</role>) (<year>2012</year>) International Code of Botanical Nomenclature (Melbourne Code). Adopted by the Eighteenth International Botanical Congress Melbourne, Australia, July 2011. Regnum Vegetabile 154. A.R.G. Gantner Verlag KG, 1–240.</mixed-citation></ref></ref-list></tp:taxon-treatment>
